# Supplementary material for: Real-Life Vancomycin Therapeutic Drug Monitoring in Coagulase-Negative Staphylococcal Bacteremia in Neonatal and Pediatric Intensive Care Unit: Are We Underestimating Augmented Renal Clearance?
Source: Antibiotics (Basel). 2023 Oct 26;12(11):1566. doi: 10.3390/antibiotics12111566 (PMC10668724; doi:10.3390/antibiotics12111566)
Supplement: Supplementary file 1 [file antibiotics-12-01566-s001.zip]

Archive with 1 entries (1 files):
- antibiotics-2611315-supplementary.pdf
